# Supplementary material for: A novel hypoxia- and lactate metabolism-related signature to predict prognosis and immunotherapy responses for breast cancer by integrating machine learning and bioinformatic analyses
Source: Front Immunol. 2022 Oct 7;13:998140. doi: 10.3389/fimmu.2022.998140 (PMC9585224; doi:10.3389/fimmu.2022.998140)
Supplement: Supplementary Table 2 — A total of 284 lactate-related genes and 493-hypoxia related genes usedin this study. [file Table_2.xls]

## Sheet: 284 lactate-related genes
284 lactate metabolism-related genes
ACTN3
HAGH
HIF1A
LDHA
LDHAL6B
LDHB
LDHC
LDHD
MIR210
PARK7
PER2
PFKFB2
PNKD
SLC25A12
TIGAR
TP53
AARS2
ACAD9
ACAT1
ACAT2
ADAMTS13
AGK
AIFM1
ATAD3A
ATPAF2
BCS1L
C1QBP
CA5A
CARS2
CHCHD10
CLPB
COQ2
COQ4
COQ8A
COQ9
COX10
COX14
COX15
COX20
COX4I1
COX5A
COX6A2
COX6B1
COX8A
CYC1
CYP27A1
DARS2
DGUOK
DLD
DNAJC19
DNM1L
EARS2
ECHS1
FARS2
FASTKD2
FBXL4
FDX2
FOXRED1
GFM1
GFM2
GOT2
GTPBP3
GYS2
HIBCH
HMGCL
HPDL
HS6ST2
HSD17B10
HTRA2
ISCA1
ISCU
KARS1
LIAS
LIPT1
LIPT2
LONP1
LRPPRC
LYRM7
MDH2
MECP2
MICOS13
MIPEP
MPC1
MRPL12
MRPL3
MRPL44
MRPS14
MRPS16
MRPS22
MRPS28
MRPS34
MT-ATP6
MT-CO1
MT-CO2
MT-CO3
MT-ND1
MT-ND2
MT-ND3
MT-ND4
MT-ND5
MT-ND6
MT-TF
MT-TH
MT-TI
MT-TK
MT-TL1
MT-TL2
MT-TN
MT-TP
MT-TQ
MT-TS1
MT-TS2
MT-TV
MT-TW
MTFMT
MTO1
MTRFR
NARS2
NAXE
NDUFA1
NDUFA10
NDUFA11
NDUFA12
NDUFA13
NDUFA2
NDUFA4
NDUFA8
NDUFA9
NDUFAF1
NDUFAF2
NDUFAF3
NDUFAF5
NDUFAF6
NDUFB8
NDUFB9
NDUFC2
NDUFS1
NDUFS2
NDUFS3
NDUFS4
NDUFS7
NDUFS8
NDUFV1
NDUFV2
NFS1
NGLY1
OCRL
OGDH
PC
PDHA1
PDHX
PDP1
PDSS1
PDSS2
PET100
PET117
PHKG2
PITRM1
PMPCB
PNPLA8
PNPO
PNPT1
POLG
POLG2
PUS1
PYGL
RARS1
RARS2
RMND1
RNASEH1
RRM2B
SCO1
SCO2
SDHA
SDHB
SERAC1
SFXN4
SLC19A3
SLC25A10
SLC25A26
SLC25A3
SLC25A4
SLC25A42
SLC7A7
SOD1
SUCLG1
SURF1
SYNJ1
TACO1
TANGO2
TARS2
TIMM22
TIMM50
TK2
TMEM126B
TMEM70
TRMT10C
TRMT5
TRMU
TSFM
TUFM
TWNK
TXN2
UQCC3
UQCRB
UQCRC2
UQCRQ
WARS2
YARS1
YARS2
ALDH7A1
ALDOB
ATP5F1D
ATP5F1E
BCKDHA
BCKDHB
BOLA3
CAMKMT
COA6
COA8
COX16
DBT
DLAT
ELAC2
ETHE1
FBP1
FH
G6PC1
GATB
GATC
GFER
HADH
HADHA
HADHB
IBA57
LARS1
LARS2
LYRM4
MLYCD
MPV17
MRPS7
MT-CYB
MT-TC
MT-TE
MT-TT
NADK2
NDUFA6
NDUFAF4
NDUFAF8
NDUFB10
NDUFB11
NDUFB3
NDUFS6
NFU1
NUBPL
PCCA
PCCB
PCK1
PDHB
PHKA2
PLPBP
PMPCA
PPM1B
PREPL
QRSL1
RYR1
SDHD
SLC13A5
SLC25A13
SLC25A19
SLC37A4
SLC3A1
SQOR
SUCLA2
TAFAZZIN
TIMMDC1
TKFC
TPK1
TRNT1
TYMP
UQCRFS1
USP18
GATM
SLC25A21

## Sheet: 493 hypoxia-related genes
493 hypoxia-related genes
ADM
ABCB1
NDRG1
LRP1
ENG
CREBBP
ADORA2B
ACAT1
AK3
LDHA
CXCL8
EFNA1
PSMB1
AK4
ADFP
ALDOA
PGK1
PDGFB
PSMC4
AKAP12
ANGPT2
TPI1
FGF2
CXCL12
PSMA4
APEX1
PGAM1
ANGPT1
PSME4
ALDOB
AK2
BHLHB2
PFKP
CXCR1
TGFA
UBE2D1
ALDOC
BIK
ENO1
ANG
PSMC5
AMPD3
ALDH1A1
BNIP3
SLC2A1
PDGFA
PSME1
ANGPTL4
ALDH1A3
BNIP3L
PNP
CXCR2
PSMD5
ANKZF1
CA12
TGFB3
PSMD8
ANXA2
CA9
PSRC1
NOS2
RBX1
ATF3
CCL2
SLC16A1
VEGFA
EP300
ATP7A
CCNG2
DDIT4
PSMC6
B3GALT6
ANXA1
CD99
PSMA3
B4GALNT2
CDKN1A
HK2
HIF1A
BCAN
ANXA5
CDKN1B
SEC61G
PSMC1
BCL2
ARHGAP5
COL5A1
PSMB5
BGN
ARSE
CP
PSMA6
BHLHE40
ART1
DDIT3
P4HA1
PSME2
BACE2
EDN1
ACOT7
PSMA7
BRS3
BCL2L1
EDN2
GPI
PSMD10
BTG1
BCL2L2
TUBB6
PSMD7
ENPEP
TUBA1C
ELOB
CASP6
BHLHB3
EPAS1
CDKN3
PSMA2
CAV1
EPO
CTSV
BIRC2
F3
CUL2
CCRN4L
FGF3
TUBA1A
PSMD3
FLT1
LRRC42
PSMD11
BPI
FOS
UBE2D3
CDKN1C
FTL
GAPDH
PSMD9
CHST2
C11orf2
CHCHD2
CHST3
HDAC9
YKT6
PSMD14
CITED2
HGF
MIF
CALD1
MAP7D1
HIF3A
HK1
MRPL15
PSMF1
CSRP2
CCT6A
MRPL13
PSMB2
CTGF
HMOX1
MCTS1
SEM1
CXCR4
CDC2
IGF2
UTP11
PSMA1
CXCR7
IGFBP1
KIF4A
AJUBA
CYR61
IGFBP2
HILPDA
EGLN3
DCN
IGFBP3
MRGBP
CLK1
IL6
KIF20A
PSME3
CNOT7
IL8
MRPS17
UBE2D2
DPYSL4
COL4A5
JUN
ESRP1
VHL
DTNA
L1CAM
SHCBP1
EGLN1
DUSP1
COL5A2
SLC25A32
PSMB7
COL5A3
LRP8
CORO1C
WTIP
ANLN
PSMB6
EFNA3
CTSD
MMP13
MAD2L2
PSMA5
EGFR
NFKB1
ANKRD37
ARNT
D4S234E
RPS27A
ENO2
LIMD1
ENO3
PFKL
UBC
ERO1L
DDX48
ELOC
ERRFI1
2022-12-01
PGF
PSMA8
ETS1
DKC1
PSMD4
EXT1
DR1
PKM2
PSMB4
PLAUR
PSMC2
FAM162A
PRPS1
PSMD6
FBP1
PTGS2
EGF
RP1
PSMC3
FOSL2
EGR1
SAT1
HIF1AN
FOXO3
ELF3
UBB
GAA
ELL2
SLC2A3
PSMD1
GALK1
SPP1
PSMD2
STC1
HIGD1A
GAPDHS
TAGLN
PSMD13
GBE1
TEK
PSMD12
GCK
TF
PSMB8
GCNT2
TFF3
PSMB10
GLRX
TFRC
GPC1
FABP5
UBA52
GPC3
TGFB1
PSMB11
GPC4
FKBP4
TGM2
GRHPR
FN1
TH
GYS1
TXN
HAS1
VEGF
HDLBP
G22P1
VIM
HEXA
GAPD
XRCC5
PSMB9
XRCC6
GPCR5A
HOXB9
HS3ST1
HAP1
HSPA5
HBP1
IDS
HDAC1
IER3
EGLN2
HERC3
PSMB3
HERPUD1
ILVBL
INHA
HIG2
IRS2
ISG20
JMJD6
HLA-DQB1
KDELR3
HMOX2
KDM3A
KIF5A
HSPD1
KLF6
HSPH1
KLF7
HYOU1
KLHL24
ICAM1
LALBA
ID2
LARGE
IFI27
LDHC
LOX
LXN
MAFF
IGFBP5
MAP3K1
MT1E
INSIG1
MT2A
IRF6
MXI1
ITGA5
MYH9
NAGK
KDR
NCAN
KRT14
KRT18
NDST1
KRT19
NDST2
NEDD4L
LDHB
NFIL3
LEP
NR3C1
LGALS1
P4HA2
PAM
MAP4
PCK1
MET
PDK1
MIG-6
PDK3
PFKFB3
MMP2
MMP7
MPI
PGAM2
MT-CO1
MT-CO2
MT1L
PGM1
MTL3
PGM2
MUC1
PHKG1
PIM1
PKLR
PKP1
PLAC8
NFKB2
NOS1
PLIN2
NOS2A
PNRC1
NOS2B
PPARGC1A
NOS2C
PPFIA4
NOS3
PPP1R15A
NP
PPP1R3C
PRDX5
NR4A1
PRKCA
NT5E
PRKCDBP
ODC1
PTRF
PYGM
RBPJ
PAICS
RORA
RRAGD
S100A4
PFKFB1
SAP30
SCARB1
PFKFB4
SDC2
SDC3
SDC4
SELENBP1
SERPINE1
PGK2
SIAH2
SLC25A1
PIM2
SLC2A5
PLAU
SLC37A4
SLC6A6
PLOD2
SRPX
PNN
STBD1
POLM
PPARA
STC2
PPAT
SULT2B1
PROK1
TES
PRSS15
TGFBI
PTGS1
TIPARP
TKTL1
PTPNS1
TMEM45A
QSCN6
TNFAIP3
RBPSUH
TPBG
RELA
TPD52
RIOK3
RNASEL
TPST2
RNU3IP2
UGP2
RPL36A
RUTBC1
SAT
VLDLR
SERPINB2
WISP2
WSB1
SFRS6
XPNPEP1
ZFP36
SIN3A
ZNF292
SLC16A2
SLC20A1
SLC3A2
SLC6A10
SLC6A16
SLC6A8
SNFT
SORL1
SSSCA1
STRA13
SYT7
TBPL1
TCEAL1
THBS1
THBS2
TIMM17A
TP53
TRA1
TXNIP
UMPS
VEGFB
VEGFC
VPS11
