# Supplementary material for: A novel hypoxia- and lactate metabolism-related signature to predict prognosis and immunotherapy responses for breast cancer by integrating machine learning and bioinformatic analyses
Source: Front Immunol. 2022 Oct 7;13:998140. doi: 10.3389/fimmu.2022.998140 (PMC9585224; doi:10.3389/fimmu.2022.998140)
Supplement: Supplementary file 4 [file Table_1.xlsx]

## Sheet: Sheet1
Supplementary Table 1. The list of abbreviations.
Abbreviation	Full term
BC	Breast cancer
DCA	Decision curve analysis
DEGs	Differentially expressed genes
DEHRGs	Differentially expressed HRGs
DELMRGs	Differentially expressed LMRGs
DNAss	DNA stemness
GEO	Gene Expression Omnibus
GSEA	Gene set enrichment
GTEx	Genotype-tissue expression
HLMRGs	Hypoxia-lactate metabolism-related genes
HLMRPM	Hypoxia-lactate metabolism-related prognostic model
HRGs	Hypoxia-related genes
ICGs	Immune checkpoint genes
ICIs	Immune checkpoint inhibitors
ImmuCellAI	Immune Cell Abundance Identifier
IPS	Immunophenoscore
LMRGs	Lactate metabolism-related genes
OS	Overall survival
PD-L1	Programmed death-ligand 1
RNAss	RNA stemness score
RSF	Random survival forest
TCGA	The Cancer Genome Atlas
TME	Tumor microenvironment
UCSC	University of California Santa Cruz
