# Supplementary material for: A novel hypoxia- and lactate metabolism-related signature to predict prognosis and immunotherapy responses for breast cancer by integrating machine learning and bioinformatic analyses
Source: Front Immunol. 2022 Oct 7;13:998140. doi: 10.3389/fimmu.2022.998140 (PMC9585224; doi:10.3389/fimmu.2022.998140)
Supplement: Supplementary file 5 [file Table_3.xls]

## Sheet: Supplementary Table 3
Supplementary Table 3. The result of the multivariate Cox analysis.
gene	coef	exp(coef)	se(coef)	z	Pr(>|z|)
DARS2	-0.296318	0.743551	0.158587	-1.86849	0.0616936
ESRP1	0.613959	1.84773	0.171763	3.57445	0.000350959
MAFF	-0.369812	0.690864	0.131643	-2.8092	0.00496651
SLC2A1	0.16827	1.18326	0.11084	1.51814	0.12898
TH	0.269004	1.30866	0.108033	2.49001	0.0127739
