# Supplementary material for: A novel hypoxia- and lactate metabolism-related signature to predict prognosis and immunotherapy responses for breast cancer by integrating machine learning and bioinformatic analyses
Source: Front Immunol. 2022 Oct 7;13:998140. doi: 10.3389/fimmu.2022.998140 (PMC9585224; doi:10.3389/fimmu.2022.998140)
Supplement: Supplementary file 6 [file Table_4.xls]

## Sheet: Drug_cor_LH
Supplementary Table 4. The correlation between the HLMRGs and drugs based on the CellMiner.
Gene	Drug	cor	p value
TH	Mithramycin	-0.551443	4.96174e-06
TH	Depsipeptide	-0.485857	8.31093e-05
TH	Actinomycin D	-0.458977	0.000225593
TH	Dinaciclib	-0.448448	0.000326333
TH	Bortezomib	-0.419051	0.00086074
TH	Doxorubicin	-0.417642	0.000899745
SLC2A1	Kahalide F	0.488688	7.44473e-05
SLC2A1	Lapachone	-0.464565	0.000184548
SLC2A1	tic10	-0.431014	0.000586171
MAFF	AFP464	-0.476599	0.00011833
MAFF	Dexrazoxane	-0.471577	0.00014273
MAFF	Dabrafenib	0.46809	0.000162296
MAFF	PLX-4720	0.461299	0.00020762
MAFF	Vemurafenib	0.431986	0.000567795
MAFF	AMINOFLAVONE	-0.415957	0.000948506
ESRP1	Staurosporine	-0.44776	0.000334158
ESRP1	Midostaurin	-0.431835	0.000570628
ESRP1	SR16157	0.423776	0.000740794
DARS2	Vorinostat	0.448704	0.000323459
